# Supplementary material for: Combined effect of SAR-endolysin LysKpV475 with polymyxin B and Salmonella bacteriophage phSE-5
Source: Microbiology (Reading). 2024 May 13;170(5):001462. doi: 10.1099/mic.0.001462 (PMC11170124; doi:10.1099/mic.0.001462)
Supplement: Uncited Table S1. [file mic-170-01462-s001.xlsx]

## Sheet: Table S1
		Resistant		Enterobacterales
		Intermediate		Antibiotic	Class	K. pneumoniae P1298		K. pneumoniae ATCC BAA-2146		E. cloacae P2224		E. cloacae ATCC 35030		S. Typhimurium SL1344		S. Typhimurium ATCC 13311
		Sensible				Average	SD	Average	SD	Average	SD	Average	SD	Average	SD	Average	SD
				AMP	Penicillins	7.3025	0.359201	7.64	0.65284	6.3	0	6.3	0	6.3	0	6.3	0
	FOX	Cefoxitin		KZ	1st Cephalosporins (β-lactam)	20.79	0.319061	7.83	1.4674	6.3	0	6.3	0	22.9833	1.13808	23.36	5.00802
	CAZ	Ceftazidime		TE	Tetracyclines	17.5933	1.36873	7.155	0.717612	6.3	0	24.5533	1.21039	27.3233	1.08583	6.3	0
	TE	Tetracycline		ATM	Monobactans (β-lactam)	23.295	0.593829	7.355	0.898016	22.6475	0.480234	14.5233	1.46377	26.5533	4.336	6.3	0
	E	Erytromycin		AK	Aminoglycosides	17.1167	0.470567	7.2275	1.21588	18.438	1.32006	22.7967	0.943204	24.3533	0.596015	6.3	0
	AMP	Ampicillin		CAZ	3rd Cephalosporins (β-lactam)	22.5725	0.442069	8.08	0.903881	24.16	1.09511	13.3833	1.25731	26.9767	1.28702	29.0767	2.9248
	KZ	Cephazolin		AMC	Penicillins	8.065	0.286764	7.5975	1.09335	6.3	0	6.3	0	20.5533	0.843347	24.825	1.94454
	ETP	Ertapenem		CN	Aminoglycosides	16.3333	0.839901	6.9025	1.205	13.772	0.756122	18.7467	1.90592	17.8767	0.830682	21.57	1.79605
	VA	Vancomycin		FOX	2nd Cephalosporins (β-lactam)	19.66	1.1143	7.5125	1.00689	15.99	1.18621	8.28333	0.246644	24.4233	1.06086	26.79	1.68291
	CT	Colistin		CIP	2nd Fluoroquinolones	23.0875	0.713693	9.0775	3.48023	25.788	0.84907	31.9667	5.99168	29.7367	1.85041	38.0867	1.21743
	AK	Amikacin		CTX	3rd Cephalosporins (β-lactam)	25.5875	0.813485	6.3	0	24.75	1.4182	6.3	0	25.8467	2.39886	32.1367	2.79554
	CIP	Ciprofloxacin		CRO	3rd Cephalosporins (β-lactam)	20.4567	1.42697	6.3	0	18.0333	1.22067	6.3	0	19.8267	1.01908	23.6667	2.37887
	MY	Lincomycin		ETP	Carbapenems (β-lactam)	22.0433	1.22712	6.3	0	24.3067	1.53409	18.925	0.601041	24.1333	2.77093	26.9733	2.73132
				IMP	Carbapenems (β-lactam)	22.24	0.217945	15.175	2.04357	22.165	0.511631	29.4133	1.02788	33.0067	1.33422	34.7633	1.64506
				MEM	Carbapenems (β-lactam)	21.5133	1.18407	12.525	1.35866	22.3075	0.831399	29.7867	4.29819	30.39	3.55754	30.74	2.38822
					Multiresistant?	No		Yes		Yes		Yes		No		Yes
				Pseudomonas aeruginosa
				Antibiotic	Class	P. aeroginosa P2307		P. aeroginosa ATCC 27853
						Average	SD	Average	SD
				CAZ	3rd Cephalosporins (β-lactam)	24.7	1.32406	25.68	0.941754
				ATM	Monobactans (β-lactam)	17.67	1.12039	23.1767	1.02652
				AK	Aminoglycosides	21.2667	1.0152	25.58	1.15572
				CN	Aminoglycosides	21.43	1.50688	22.0367	0.679877
				CIP	2nd Fluoroquinolones	29.5967	4.03041	29.6533	1.73903
				IMP	Carbapenems (β-lactam)	24.0275	1.72867	27.21	1.35923
				MEM	Carbapenems (β-lactam)	26.6533	0.899685	28.1367	5.16868
					Multiresistant?	No		No
				Acinetobacter spp.
				Antibiotic	Class	A. baumannii P3380		A. baumannii ATCC 19606
						Average	SD	Average	SD
				CAZ	3rd Cephalosporins (β-lactam)	21.4	1.31195	10.83	0.802932
				SXT	Sulfonamides	20.915	1.07692	6.3	0
				AK	Aminoglycosides	15.17	0.965609	21.3	2.13232
				CTX	3rd Cephalosporins (β-lactam)	22.79	1.14713	7.20333	1.56462
				CN	Aminoglycosides	14.5575	0.820015	15.6833	1.37711
				CRO	3rd Cephalosporins (β-lactam)	19.19	1.06066	6.3	0
				CIP	2nd Fluoroquinolones	21.9833	0.570117	21.81	1.2766
				IMP	Carbapenems (β-lactam)	22.5967	0.433628	26.8067	0.457092
				MEM	Carbapenems (β-lactam)	22.4733	1.34946	23.13	4.31448
					Multiresistant?	No		Yes

## Sheet: Table S2
		Polymyxin B (mg/ml)
		1	2	3	4	5	6	7
	A	1	0.5	0.25	0.125	0.0625	0.03125	0.01563
	B	0.5	0.25	0.125	0.0625	0.03125	0.01563	0.00781
	C	0.25	0.125	0.0625	0.03125	0.01563	0.00781	0.00391
	D	0.125	0.0625	0.03125	0.01563	0.00781	0.00391	0.00195
	E	0.0625	0.03125	0.01563	0.00781	0.00391	0.00195	0.00098
	F	0.03125	0.01563	0.00781	0.00391	0.00195	0.00098	0.00049
	G	0.01563	0.00781	0.00391	0.00195	0.00098	0.00049	0.00024
		LysKpV475 (mg/ml)
		1	2	3	4	5	6	7
	A	28	14	7	3.5	1.75	0.875	0.4375
	B	14	7	3.5	1.75	0.875	0.4375	0.21875
	C	7	3.5	1.75	0.875	0.4375	0.21875	0.109375
	D	3.5	1.75	0.875	0.4375	0.21875	0.109375	0.0546875
	E	1.75	0.875	0.4375	0.21875	0.109375	0.0546875	0.0273438
	F	0.875	0.4375	0.21875	0.109375	0.0546875	0.0273438	0.0136719
	G	0.4375	0.21875	0.109375	0.0546875	0.0273438	0.0136719	0.00683594
